# Supplementary material for: Leisure screen time, cardiometabolic pathways, and frailty: A two-step Mendelian randomization analysis
Source: Medicine (Baltimore). 2026 Jul 3;105(27):e49560. doi: 10.1097/MD.0000000000049560 (PMC13336955; doi:10.1097/MD.0000000000049560)
Supplement: Supplementary file 2 [file medi-105-e49560-s002.xlsx]

## Sheet: TableS2
LST-associated SNPs excluded after LDtrait screening for potential confounders
SNP	LDtrait-associated trait	Potential confounder category	PMID	Reason for exclusion
rs10189857	Educational attainment	Socioeconomic/cognitive factor	34431594	Associated with educational attainment, a potential confounder of the leisure screen time–frailty relationship.
rs10765775	Educational attainment	Socioeconomic/cognitive factor	34431594	Associated with educational attainment, a potential confounder of the leisure screen time–frailty relationship.
rs17801257	Educational attainment	Socioeconomic/cognitive factor	34431594	Associated with educational attainment, a potential confounder of the leisure screen time–frailty relationship.
rs2964252	Educational attainment	Socioeconomic/cognitive factor	34431594	Associated with educational attainment, a potential confounder of the leisure screen time–frailty relationship.
rs3759344	Educational attainment	Socioeconomic/cognitive factor	34431594	Associated with educational attainment, a potential confounder of the leisure screen time–frailty relationship.
rs3791033	Educational attainment	Socioeconomic/cognitive factor	34431594	Associated with educational attainment, a potential confounder of the leisure screen time–frailty relationship.
rs6102913	Educational attainment	Socioeconomic/cognitive factor	34431594	Associated with educational attainment, a potential confounder of the leisure screen time–frailty relationship.
rs73405293	Educational attainment	Socioeconomic/cognitive factor	34431594	Associated with educational attainment, a potential confounder of the leisure screen time–frailty relationship.
rs76267866	Educational attainment	Socioeconomic/cognitive factor	34431594	Associated with educational attainment, a potential confounder of the leisure screen time–frailty relationship.
rs7875078	Educational attainment	Socioeconomic/cognitive factor	34431594	Associated with educational attainment, a potential confounder of the leisure screen time–frailty relationship.
rs1375561	Body mass index	Cardiometabolic factor	34431594	Associated with body mass index, a cardiometabolic trait that may confound the leisure screen time–frailty relationship or indicate pleiotropy.
rs61813324	Body mass index	Cardiometabolic factor	34431594	Associated with body mass index, a cardiometabolic trait that may confound the leisure screen time–frailty relationship or indicate pleiotropy.
rs6857	Body mass index	Cardiometabolic factor	34431594	Associated with body mass index, a cardiometabolic trait that may confound the leisure screen time–frailty relationship or indicate pleiotropy.
rs71658797	Body mass index	Cardiometabolic factor	34431594	Associated with body mass index, a cardiometabolic trait that may confound the leisure screen time–frailty relationship or indicate pleiotropy.
rs262890	Intelligence	Cognitive factor	34431594	Associated with intelligence, a cognitive trait potentially related to both leisure screen time and frailty.
rs13107325	Intelligence	Cognitive factor	34431594	Associated with intelligence, a cognitive trait potentially related to both leisure screen time and frailty.
rs4303732	Physical activity	Lifestyle/behavioral factor	35996101	Associated with physical activity, a lifestyle trait closely related to sedentary behavior and frailty.
Note: These SNPs were initially selected as genome-wide significant instruments for leisure screen time but were excluded because LDtrait indicated published associations with traits that could plausibly confound the leisure screen time–frailty relationship.
