# Supplementary material for: Leisure screen time, cardiometabolic pathways, and frailty: A two-step Mendelian randomization analysis
Source: Medicine (Baltimore). 2026 Jul 3;105(27):e49560. doi: 10.1097/MD.0000000000049560 (PMC13336955; doi:10.1097/MD.0000000000049560)
Supplement: Supplementary file 3 [file medi-105-e49560-s003.xlsx]

## Sheet: TableS4
Details of the instruments retained after radial MR outlier correction in the LST-frailty analysis
SNP	effect allele	other allele	beta	eaf	se	pval	R2	F
rs10041724	T	C	0.0249	0.8071	0.0044	1.51e-08	0.000193058	101.47
rs1017550	A	G	0.0196	0.5864	0.0035	2.85e-08	0.000186345	97.9402
rs10222987	A	G	-0.0209	0.6355	0.0036	9.02e-09	0.000202365	106.035
rs10253861	A	G	-0.0198	0.5514	0.0035	1.48e-08	0.000193948	101.937
rs10400776	A	C	-0.0259	0.2593	0.0044	3.45e-09	0.000257676	120.861
rs10772643	T	C	-0.0385	0.8923	0.0062	5.88e-10	0.000284891	133.63
rs10792966	C	G	0.0237	0.6876	0.0041	1.06e-08	0.000241309	113.182
rs11074658	T	C	-0.0239	0.5913	0.0039	9.21e-10	0.000276082	129.497
rs114590429	A	C	0.0376	0.1157	0.006	3.03e-10	0.000289293	135.695
rs11587591	A	G	0.0219	0.7344	0.0039	2.23e-08	0.000187102	98.5021
rs1188887	T	C	0.0258	0.6673	0.0041	2.47e-10	0.000295558	138.635
rs12206846	A	G	0.0199	0.4054	0.0036	2.1e-08	0.000190917	100.344
rs12324720	A	G	-0.0271	0.1756	0.0046	3.53e-09	0.000212633	111.76
rs12425850	T	C	-0.0236	0.286	0.0039	1.37e-09	0.000227467	119
rs12463321	A	G	-0.0317	0.1478	0.0055	6.99e-09	0.000253142	118.734
rs12617870	T	G	0.0263	0.5377	0.0035	6.62e-14	0.000343879	180.767
rs12678836	A	C	0.0232	0.424	0.0035	5.37e-11	0.000262902	137.84
rs12962050	A	G	-0.0234	0.647	0.0036	1.18e-10	0.000250116	131.466
rs13089152	T	C	-0.0234	0.6691	0.0041	1.53e-08	0.000242465	113.725
rs13188731	A	T	0.0218	0.3671	0.004	4.54e-08	0.000220832	103.576
rs13235840	A	T	-0.0313	0.8186	0.005	3.48e-10	0.000290956	136.475
rs1362910	A	G	0.0253	0.4188	0.0035	1.03e-12	0.000311604	163.38
rs1391954	T	G	0.0245	0.4439	0.004	1.51e-09	0.000296347	131.219
rs17621391	T	C	0.0243	0.7351	0.0041	2.11e-09	0.00022997	120.873
rs1802669	A	G	0.0384	0.3409	0.0041	2.39e-21	0.000662629	310.928
rs1860337	T	C	-0.0253	0.5953	0.0039	9.08e-11	0.000308418	144.669
rs1947066	A	G	0.0298	0.8028	0.0044	8.54e-12	0.000281175	147.796
rs197439	A	G	-0.0259	0.6007	0.0039	3.29e-11	0.0003218	151.233
rs1999065	T	C	0.0249	0.3377	0.0037	1.24e-11	0.000277341	146.123
rs2473977	A	T	0.0195	0.3862	0.0036	4.6e-08	0.000180276	94.7502
rs249960	A	G	0.0298	0.8178	0.005	2.43e-09	0.000264642	124.129
rs2529484	C	G	0.0221	0.3515	0.0036	1.39e-09	0.000222664	117.033
rs2738284	A	G	-0.0215	0.3291	0.0037	7.05e-09	0.000204123	106.904
rs2783992	T	C	-0.0242	0.5385	0.0038	3.36e-10	0.000291084	136.535
rs36079846	T	C	-0.0239	0.5205	0.0038	4.52e-10	0.000285125	133.739
rs364789	A	G	0.0275	0.7568	0.0044	2.79e-10	0.000278381	134.353
rs396321	T	C	-0.0213	0.5128	0.0035	1.29e-09	0.000226696	118.338
rs421151	A	G	-0.036	0.9161	0.0063	1.09e-08	0.000199223	104.446
rs4311996	A	T	-0.0217	0.3873	0.0039	3.56e-08	0.000223483	104.82
rs4416502	A	G	0.0291	0.1996	0.0048	1.38e-09	0.000270572	126.912
rs4460001	A	C	-0.0193	0.4324	0.0035	4.45e-08	0.000182841	96.0983
rs4483592	T	C	0.036	0.1633	0.0052	3.97e-12	0.000354153	166.129
rs469565	T	C	-0.0259	0.7735	0.0046	1.51e-08	0.000235049	110.245
rs4889530	A	T	-0.0253	0.3812	0.0039	1.32e-10	0.000301977	141.647
rs558134	T	C	-0.0225	0.3835	0.0036	5.05e-10	0.000239383	125.82
rs56151256	A	C	0.0285	0.7498	0.0044	1.17e-10	0.000304756	142.95
rs57092155	T	C	-0.0268	0.7826	0.0047	8.8e-09	0.000244399	114.632
rs58541850	A	G	0.0522	0.0585	0.0082	1.72e-10	0.000300156	140.792
rs6073637	A	C	-0.0225	0.5235	0.0038	4.59e-09	0.000252566	118.464
rs61166637	C	G	0.0242	0.6711	0.0043	1.48e-08	0.000258531	114.47
rs62134209	A	G	0.0538	0.953	0.0091	3.28e-09	0.00025929	121.618
rs62244886	C	G	0.0239	0.6038	0.0039	1.24e-09	0.000273296	128.19
rs6457816	T	C	-0.0414	0.9343	0.007	3.97e-09	0.000210418	110.595
rs6556840	A	G	0.0204	0.3366	0.0037	4.32e-08	0.000185857	97.6807
rs657412	T	G	-0.033	0.1047	0.0058	1.4e-08	0.000204161	107.306
rs6685030	A	G	-0.0217	0.48	0.0035	5.27e-10	0.000235068	123.762
rs6727997	A	G	-0.0208	0.3445	0.0037	2.04e-08	0.000195397	102.699
rs72671494	T	C	-0.0349	0.8595	0.0056	5.72e-10	0.000294173	137.985
rs73420302	C	G	-0.03	0.1785	0.0051	3.04e-09	0.000263948	123.804
rs7430216	T	C	0.025	0.2227	0.0042	2.5e-09	0.000216381	113.2
rs74996610	C	G	-0.0513	0.9545	0.0093	3.12e-08	0.000228587	107.214
rs7616518	A	G	0.0196	0.4499	0.0035	2.6e-08	0.000190152	99.9408
rs76602404	T	C	-0.0266	0.2194	0.0049	4.38e-08	0.000242359	107.307
rs7821826	T	C	0.0207	0.4925	0.0035	3.25e-09	0.000214197	112.298
rs78394231	T	C	-0.0381	0.9015	0.0065	3.53e-09	0.000257799	120.919
rs78451709	T	C	-0.0277	0.7954	0.0048	9.66e-09	0.000249736	117.136
rs841020	T	C	0.0269	0.1923	0.0044	1.15e-09	0.000224783	118.148
rs892087	T	C	-0.0284	0.6335	0.004	9.98e-13	0.000374531	175.691
rs9278004	A	G	0.0394	0.1487	0.0057	3.23e-12	0.000393021	174.042
rs9713906	A	T	-0.0235	0.7409	0.004	3.86e-09	0.000212028	111.442
