# Supplementary material for: Leisure screen time, cardiometabolic pathways, and frailty: A two-step Mendelian randomization analysis
Source: Medicine (Baltimore). 2026 Jul 3;105(27):e49560. doi: 10.1097/MD.0000000000049560 (PMC13336955; doi:10.1097/MD.0000000000049560)
Supplement: Supplementary file 5 [file medi-105-e49560-s005.xlsx]

## Sheet: TableS5
Results of MR analysis
exposure	outcome	method	nsnp	b	se	pval	or	or_lci95	or_uci95	Q_df	Q_pval	egger_intercept	se	pval	RSSobs	Global Test
Leisure screen time	Frailty index	Inverse variance weighted	77	0.151626	0.0191913	2.77129e-15	1.16373	1.12076	1.20833	75	0.0245167	0.000655084	0.00230035	0.776601	103.716	0.0456667
Leisure screen time	Frailty index	MR Egger	77	0.126975	0.0886902	0.156392	1.13539	0.954223	1.35095
Leisure screen time	Frailty index	Weighted median	77	0.149199	0.0264098	1.61027e-08	1.1609	1.10234	1.22258
Leisure screen time	Frailty index	Weighted mode	77	0.131393	0.067078	0.0538031	1.14042	0.999921	1.30065
Leisure screen time(Outlier-corrected )	Frailty index	Inverse variance weighted	70	0.145901	0.0174165	5.4199e-17	1.15708	1.11825	1.19726	68	0.606733	0.00259986	0.00214204	0.22905	67.6551	0.652333
Leisure screen time(Outlier-corrected )	Frailty index	MR Egger	70	0.0480999	0.08244	0.561518	1.04928	0.89272	1.23329
Leisure screen time(Outlier-corrected )	Frailty index	Weighted median	70	0.148422	0.026002	1.14255e-08	1.16	1.10236	1.22065
Leisure screen time(Outlier-corrected )	Frailty index	Weighted mode	70	0.137334	0.0642289	0.0360443	1.14721	1.01151	1.30112
