# Supplementary material for: Leisure screen time, cardiometabolic pathways, and frailty: A two-step Mendelian randomization analysis
Source: Medicine (Baltimore). 2026 Jul 3;105(27):e49560. doi: 10.1097/MD.0000000000049560 (PMC13336955; doi:10.1097/MD.0000000000049560)
Supplement: Supplementary file 6 [file medi-105-e49560-s006.xlsx]

## Sheet: TableS3
Outliers Identified by Radial MR
SNP	Q_statistic	p.value
rs12214364	5.11295	0.0237479
rs1445979	5.22497	0.0222648
rs34864022	5.17542	0.0229087
rs3781412	5.19245	0.0226852
rs62151809	4.414	0.0356451
rs68049022	4.51777	0.0335446
rs9867121	4.62917	0.0314328
