# Supplementary material for: Leisure screen time, cardiometabolic pathways, and frailty: A two-step Mendelian randomization analysis
Source: Medicine (Baltimore). 2026 Jul 3;105(27):e49560. doi: 10.1097/MD.0000000000049560 (PMC13336955; doi:10.1097/MD.0000000000049560)
Supplement: Supplementary file 8 [file medi-105-e49560-s008.xlsx]

## Sheet: TableS6
Two-step mediation MR analysis results
exposure	outcome	method	nsnp	b	se	pval	or	or_lci95	or_uci95	Q_df	Q_pval	egger_intercept	se	pval
Leisure screen time	Frailty index	Inverse variance weighted	70	0.145901	0.0174165	5.4199e-17	1.15708	1.11825	1.19726	68	0.606733	0.00259986	0.00214204	0.22905
Leisure screen time	Body mass index	Inverse variance weighted	72	0.107605	0.0206576	1.89889e-07	1.11361	1.06942	1.15962	70	3.41539e-06	1.22376e-05	0.00258637	0.996238
Body mass index	Frailty index	Inverse variance weighted	138	0.153992	0.0213563	5.57051e-13	1.16648	1.11866	1.21635	136	4.06731e-14	0.00178673	0.0014189	0.210102
Leisure screen time	Frailty index	Inverse variance weighted	70	0.145901	0.0174165	5.4199e-17	1.15708	1.11825	1.19726	68	0.606733	0.00259986	0.00214204	0.22905
Leisure screen time	Hypertension	Inverse variance weighted	78	0.222389	0.062389	0.000364464	1.24906	1.10529	1.41153	76	0.00021236	0.00679911	0.0081058	0.404215
Hypertension	Frailty index	Inverse variance weighted	34	0.0834554	0.00884281	3.81214e-21	1.08704	1.06836	1.10604	32	0.369344	0.000138743	0.00269572	0.959272
Leisure screen time	Frailty index	Inverse variance weighted	70	0.145901	0.0174165	5.4199e-17	1.15708	1.11825	1.19726	68	0.606733	0.00259986	0.00214204	0.22905
Leisure screen time	Coronary artery disease	Inverse variance weighted	65	0.151461	0.0460722	0.00101092	1.16353	1.06307	1.27349	63	0.00534079	-0.00479679	0.00567502	0.401171
Coronary artery disease	Frailty index	Inverse variance weighted	58	0.0693204	0.0106128	6.49912e-11	1.07178	1.04972	1.09431	56	5.82448e-07	0.00127475	0.0015954	0.427657
Leisure screen time	Frailty index	Inverse variance weighted	70	0.145901	0.0174165	5.4199e-17	1.15708	1.11825	1.19726	68	0.606733	0.00259986	0.00214204	0.22905
Leisure screen time	Type 2 diabetes	Inverse variance weighted	84	0.249033	0.0542068	4.34578e-06	1.28278	1.15348	1.42658	82	1.95268e-17	-0.00428672	0.00683864	0.532506
Type 2 diabetes	Frailty index	Inverse variance weighted	154	0.0456031	0.00648696	2.06587e-12	1.04666	1.03344	1.06005	152	8.16356e-11	0.00136448	0.000935415	0.146714
